# Supplementary material for: Antibiotic treatment reveals the contributions of the gut microbiome to CLN2 disease in the central and enteric nervous system
Source: Sci Rep. 2026 Apr 25;16:19161. doi: 10.1038/s41598-026-49850-z (PMC13279791; doi:10.1038/s41598-026-49850-z)
Supplement: Supplementary file 2 — Supplementary Material 2 [file 41598_2026_49850_MOESM2_ESM.xlsx]

## Sheet: Sample IDs
BioProject	PRJNA1369496
sample name	biosample	strain	genotype	host	collection date	env medium	geo loc name	lat lon
WT.VNAM.1mo.male	SAMN53391161	C57BL/6J	WT	Mus musculus	2023-10-10	feces [ENVO:00002003]	USA: Missouri St. Louis Washington University School of Medicine	38.6359 N 90.2620 W
WT.VNAM.1mo.female	SAMN53391162	C57BL/6J	WT	Mus musculus	2023-10-10	feces [ENVO:00002003]	USA: Missouri St. Louis Washington University School of Medicine	38.6359 N 90.2620 W
CLN2.VNAM.1mo.male	SAMN53391163	C57BL/6J	Tpp1R207X/R207X	Mus musculus	2023-10-10	feces [ENVO:00002003]	USA: Missouri St. Louis Washington University School of Medicine	38.6359 N 90.2620 W
CLN2.VNAM.1mo.female	SAMN53391164	C57BL/6J	Tpp1R207X/R207X	Mus musculus	2023-10-10	feces [ENVO:00002003]	USA: Missouri St. Louis Washington University School of Medicine	38.6359 N 90.2620 W
WT.3mo.male	SAMN53391165	C57BL/6J	WT	Mus musculus	2025-01-15	feces [ENVO:00002003]	USA: Missouri St. Louis Washington University School of Medicine	38.6359 N 90.2620 W
CLN2.VNAM.3mo.male	SAMN53391166	C57BL/6J	Tpp1R207X/R207X	Mus musculus	2025-01-15	feces [ENVO:00002003]	USA: Missouri St. Louis Washington University School of Medicine	38.6359 N 90.2620 W
CLN2.VNAM.3mo.female	SAMN53391167	C57BL/6J	Tpp1R207X/R207X	Mus musculus	2025-01-15	feces [ENVO:00002003]	USA: Missouri St. Louis Washington University School of Medicine	38.6359 N 90.2620 W
WT.VNAM.12.male	SAMN53391168	C57BL/6J	WT	Mus musculus	2025-01-15	feces [ENVO:00002003]	USA: Missouri St. Louis Washington University School of Medicine	38.6359 N 90.2620 W
WT.VNAM.12.female	SAMN53391169	C57BL/6J	WT	Mus musculus	2025-01-15	feces [ENVO:00002003]	USA: Missouri St. Louis Washington University School of Medicine	38.6359 N 90.2620 W
CLN2.VNAM.12.male	SAMN53391170	C57BL/6J	Tpp1R207X/R207X	Mus musculus	2025-01-15	feces [ENVO:00002003]	USA: Missouri St. Louis Washington University School of Medicine	38.6359 N 90.2620 W
CLN2.VNAM.NK11.female	SAMN53391171	C57BL/6J	Tpp1R207X/R207X	Mus musculus	2025-01-15	feces [ENVO:00002003]	USA: Missouri St. Louis Washington University School of Medicine	38.6359 N 90.2620 W
WT2.3mo.female	SAMN53391172	C57BL/6J	WT	Mus musculus	2025-01-15	feces [ENVO:00002003]	USA: Missouri St. Louis Washington University School of Medicine	38.6359 N 90.2620 W
WT.VNAM.1week.male	SAMN53391173	C57BL/6J	WT	Mus musculus	2023-10-10	feces [ENVO:00002003]	USA: Missouri St. Louis Washington University School of Medicine	38.6359 N 90.2620 W
WT.VNAM.1week.female	SAMN53391174	C57BL/6J	WT	Mus musculus	2023-10-10	feces [ENVO:00002003]	USA: Missouri St. Louis Washington University School of Medicine	38.6359 N 90.2620 W
CLN2.VNAM.1week.male	SAMN53391175	C57BL/6J	Tpp1R207X/R207X	Mus musculus	2023-10-10	feces [ENVO:00002003]	USA: Missouri St. Louis Washington University School of Medicine	38.6359 N 90.2620 W
CLN2.VNAM.1week.female	SAMN53391176	C57BL/6J	Tpp1R207X/R207X	Mus musculus	2023-10-10	feces [ENVO:00002003]	USA: Missouri St. Louis Washington University School of Medicine	38.6359 N 90.2620 W
