# Supplementary material for: Antibiotic treatment reveals the contributions of the gut microbiome to CLN2 disease in the central and enteric nervous system
Source: Sci Rep. 2026 Apr 25;16:19161. doi: 10.1038/s41598-026-49850-z (PMC13279791; doi:10.1038/s41598-026-49850-z)
Supplement: Supplementary file 3 — Supplementary Material 3 [file 41598_2026_49850_MOESM3_ESM.xlsx]

## Sheet: Figure 3
FIGURE No.	DESCRIPTION
FIGURE 3	Histopathological changes in the SI
	Villi height
	WT	Tpp1R207X/R207X	WT VNAM	Tpp1R207X/R207X VNAM
	419.725	253.145	318.252	271.545
	389.615	285.094	308.693	226.307
	405.795	275.636	309.959	232.243
	391.172	295.173	219.387	273.043
	376.639		336.994	240.815
			341.917	278.707
			330.992	297.875
			231.683
	Two-way ANOVA	Ordinary
	Alpha	0.05
	Source of Variation	% of total variation	P value	P value summary	Significant?
	Interaction	10.84	0.0105	*	Yes
	Row Factor	22.22	0.0006	***	Yes
	Column Factor	43.18	<0.0001	****	Yes
	ANOVA table	SS (Type III)	DF	MS	F (DFn, DFd)	P value
	Interaction	8842	1	8842	F (1, 20) = 7.972	P=0.0105
	Row Factor	18117	1	18117	F (1, 20) = 16.33	P=0.0006
	Column Factor	35211	1	35211	F (1, 20) = 31.75	P<0.0001
	Residual	22183	20	1109
	Bonferroni's multiple comparisons test	Predicted (LS) Mean diff.	95.00% CI of diff.	Below threshold?	Summary	Adjusted P Value
	Natural:Wt vs. Natural:Tpp1R207X/R207X	119.3	53.93 to 184.7	Yes	***	0.0002
	Natural:Wt vs. VNAM:Wt	96.85	41.28 to 152.4	Yes	***	0.0003
	Natural:Wt vs. VNAM:Tpp1R207X/R207X	136.5	79.43 to 193.6	Yes	****	<0.0001
	Natural:Tpp1R207X/R207X vs. VNAM:Wt	-22.47	-82.17 to 37.22	No	ns	>0.9999
	Natural:Tpp1R207X/R207X vs. VNAM:Tpp1R207X/R207X	17.19	-43.92 to 78.29	No	ns	>0.9999
	VNAM:Wt vs. VNAM:Tpp1R207X/R207X	39.66	-10.79 to 90.11	No	ns	0.1937
	Villi width
	WT	Tpp1R207X/R207X	WT VNAM	Tpp1R207X/R207X VNAM
	66.7007	101.386	75.0585	67.9044
	76.2202	78.0757	72.9593	59.0515
	87.283	81.4461	66.5406	79.9842
	78.7952	70.2502	63.5895	75.807
	81.8571		58.1856	65.6273
			62.3549	61.2904
			71.2465	68.0783
			65.4929
	Two-way ANOVA	Ordinary
	Alpha	0.05
	Source of Variation	% of total variation	P value	P value summary	Significant?
	Interaction	0.6632	0.6378	ns	No
	Row Factor	40.54	0.0013	**	Yes
	Column Factor	2.151	0.3996	ns	No
	ANOVA table	SS (Type III)	DF	MS	F (DFn, DFd)	P value
	Interaction	15.15	1	15.15	F (1, 20) = 0.2285	P=0.6378
	Row Factor	926.1	1	926.1	F (1, 20) = 13.97	P=0.0013
	Column Factor	49.13	1	49.13	F (1, 20) = 0.7410	P=0.3996
	Residual	1326	20	66.31
	Bonferroni's multiple comparisons test	Predicted (LS) Mean diff.	95.00% CI of diff.	Below threshold?	Summary	Adjusted P Value
	Natural:Wt vs. Natural:Tpp1R207X/R207X	-4.618	-20.61 to 11.37	No	ns	>0.9999
	Natural:Wt vs. VNAM:Wt	11.24	-2.346 to 24.83	No	ns	0.1504
	Natural:Wt vs. VNAM:Tpp1R207X/R207X	9.922	-4.034 to 23.88	No	ns	0.303
	Natural:Tpp1R207X/R207X vs. VNAM:Wt	15.86	1.265 to 30.46	Yes	*	0.0282
	Natural:Tpp1R207X/R207X vs. VNAM:Tpp1R207X/R207X	14.54	-0.3992 to 29.48	No	ns	0.0595
	VNAM:Wt vs. VNAM:Tpp1R207X/R207X	-1.321	-13.66 to 11.02	No	ns	>0.9999
	Villi surface
	WT	Tpp1R207X/R207X	WT VNAM	Tpp1R207X/R207X VNAM
	87907.3	80589.3	75006.8	57898.8
	93247.2	69892.9	70719.2	41962.3
	111216	70491.4	64762.1	58328
	96782.5	65110.8	43805.4	64993.4
	96807.9		61569.7	49624.8
			66945.4	53637.6
			74047.5	63675.4
			47645
	Two-way ANOVA	Ordinary
	Alpha	0.05
	Source of Variation	% of total variation	P value	P value summary	Significant?
	Interaction	6.439	0.0322	*	Yes
	Row Factor	47.7	<0.0001	****	Yes
	Column Factor	20.85	0.0005	***	Yes
	ANOVA table	SS (Type III)	DF	MS	F (DFn, DFd)	P value
	Interaction	468546619	1	468546619	F (1, 20) = 5.300	P=0.0322
	Row Factor	3471327159	1	3471327159	F (1, 20) = 39.27	P<0.0001
	Column Factor	1517214514	1	1517214514	F (1, 20) = 17.16	P=0.0005
	Residual	1768070547	20	88403527
	Bonferroni's multiple comparisons test	Predicted (LS) Mean diff.	95.00% CI of diff.	Below threshold?	Summary	Adjusted P Value
	Natural:Wt vs. Natural:Tpp1R207X/R207X	25671	7209 to 44133	Yes	**	0.0036
	Natural:Wt vs. VNAM:Wt	34129	18440 to 49819	Yes	****	<0.0001
	Natural:Wt vs. VNAM:Tpp1R207X/R207X	41461	25346 to 57576	Yes	****	<0.0001
	Natural:Tpp1R207X/R207X vs. VNAM:Wt	8458	-8395 to 25312	No	ns	0.9442
	Natural:Tpp1R207X/R207X vs. VNAM:Tpp1R207X/R207X	15790	-1461 to 33040	No	ns	0.0865
	VNAM:Wt vs. VNAM:Tpp1R207X/R207X	7331	-6913 to 21575	No	ns	0.8853
	Crypt depth
	WT	Tpp1R207X/R207X	WT VNAM	Tpp1R207X/R207X VNAM
	70.8005	66.2378	67.4531	75.0883
	71.8963	69.6973	69.6456	72.0658
	80.9658	77.6776	75.1843	63.1837
	70.4035	71.0115	63.4496	65.3022
	83.5239		67.7425	64.2461
			74.6845	71.8844
			72.9703	66.1094
			54.8041
	Two-way ANOVA	Ordinary
	Alpha	0.05
	Source of Variation	% of total variation	P value	P value summary	Significant?
	Interaction	3.07	0.3822	ns	No
	Row Factor	16.47	0.0517	ns	No
	Column Factor	2.996	0.3879	ns	No
	ANOVA table	SS (Type III)	DF	MS	F (DFn, DFd)	P value
	Interaction	26.83	1	26.83	F (1, 20) = 0.7984	P=0.3822
	Row Factor	143.9	1	143.9	F (1, 20) = 4.282	P=0.0517
	Column Factor	26.18	1	26.18	F (1, 20) = 0.7790	P=0.3879
	Residual	672.1	20	33.61
	Bonferroni's multiple comparisons test	Predicted (LS) Mean diff.	95.00% CI of diff.	Below threshold?	Summary	Adjusted P Value
	Natural:Wt vs. Natural:Tpp1R207X/R207X	4.362	-7.021 to 15.74	No	ns	>0.9999
	Natural:Wt vs. VNAM:Wt	7.276	-2.397 to 16.95	No	ns	0.2375
	Natural:Wt vs. VNAM:Tpp1R207X/R207X	7.249	-2.686 to 17.19	No	ns	0.2715
	Natural:Tpp1R207X/R207X vs. VNAM:Wt	2.914	-7.477 to 13.31	No	ns	>0.9999
	Natural:Tpp1R207X/R207X vs. VNAM:Tpp1R207X/R207X	2.887	-7.748 to 13.52	No	ns	>0.9999
	VNAM:Wt vs. VNAM:Tpp1R207X/R207X	-0.02682	-8.809 to 8.755	No	ns	>0.9999
	Villi height/crypt depth
	WT	Tpp1R207X/R207X	WT VNAM	Tpp1R207X/R207X VNAM
	5.92828	3.82176	4.71812	3.61634
	5.41913	4.09045	4.43234	3.14028
	5.01193	3.54846	4.12266	3.67568
	5.55614	4.15669	3.45767	4.18122
	4.50935		4.97463	3.74833
			4.57815	3.87715
			4.53598	4.50578
			4.22747
	Two-way ANOVA	Ordinary
	Alpha	0.05
	Source of Variation	% of total variation	P value	P value summary	Significant?
	Interaction	8.416	0.0431	*	Yes
	Row Factor	12.2	0.0171	*	Yes
	Column Factor	47.09	<0.0001	****	Yes
	ANOVA table	SS (Type III)	DF	MS	F (DFn, DFd)	P value
	Interaction	0.9377	1	0.9377	F (1, 20) = 4.664	P=0.0431
	Row Factor	1.359	1	1.359	F (1, 20) = 6.760	P=0.0171
	Column Factor	5.247	1	5.247	F (1, 20) = 26.10	P<0.0001
	Residual	4.021	20	0.2011
	Bonferroni's multiple comparisons test	Predicted (LS) Mean diff.	95.00% CI of diff.	Below threshold?	Summary	Adjusted P Value
	Natural:Wt vs. Natural:Tpp1R207X/R207X	1.381	0.5002 to 2.261	Yes	**	0.0011
	Natural:Wt vs. VNAM:Wt	0.9041	0.1558 to 1.652	Yes	*	0.0124
	Natural:Wt vs. VNAM:Tpp1R207X/R207X	1.464	0.6957 to 2.233	Yes	***	0.0001
	Natural:Tpp1R207X/R207X vs. VNAM:Wt	-0.4765	-1.280 to 0.3272	No	ns	0.5882
	Natural:Tpp1R207X/R207X vs. VNAM:Tpp1R207X/R207X	0.08366	-0.7390 to 0.9063	No	ns	>0.9999
	VNAM:Wt vs. VNAM:Tpp1R207X/R207X	0.5602	-0.1191 to 1.239	No	ns	0.1529
	Circular muscle
	WT	Tpp1R207X/R207X	WT VNAM	Tpp1R207X/R207X VNAM
	23.3111	13.7674	19.5511	22.1667
	24.4498	17.7143	18.0522	16.2375
	25.7595	20.3473	22.3674	14.2782
	20.3338	20.4126	24.4447	20.0987
	20.899		19.7602	17.9341
			20.7507	20.4297
			23.2445	15.8731
			18.7063
	Two-way ANOVA	Ordinary
	Alpha	0.05
	Source of Variation	% of total variation	P value	P value summary	Significant?
	Interaction	2.939	0.3363	ns	No
	Row Factor	2.498	0.3746	ns	No
	Column Factor	35.89	0.0026	**	Yes
	ANOVA table	SS (Type III)	DF	MS	F (DFn, DFd)	P value
	Interaction	6.596	1	6.596	F (1, 20) = 0.9707	P=0.3363
	Row Factor	5.606	1	5.606	F (1, 20) = 0.8249	P=0.3746
	Column Factor	80.55	1	80.55	F (1, 20) = 11.85	P=0.0026
	Residual	135.9	20	6.795
	Bonferroni's multiple comparisons test	Predicted (LS) Mean diff.	95.00% CI of diff.	Below threshold?	Summary	Adjusted P Value
	Natural:Wt vs. Natural:Tpp1R207X/R207X	4.89	-0.2284 to 10.01	No	ns	0.0669
	Natural:Wt vs. VNAM:Wt	2.091	-2.259 to 6.441	No	ns	>0.9999
	Natural:Wt vs. VNAM:Tpp1R207X/R207X	4.805	0.3373 to 9.273	Yes	*	0.0304
	Natural:Tpp1R207X/R207X vs. VNAM:Wt	-2.799	-7.472 to 1.873	No	ns	0.569
	Natural:Tpp1R207X/R207X vs. VNAM:Tpp1R207X/R207X	-0.08503	-4.868 to 4.698	No	ns	>0.9999
	VNAM:Wt vs. VNAM:Tpp1R207X/R207X	2.714	-1.235 to 6.663	No	ns	0.3475
	Longitudinal muscle
	WT	Tpp1R207X/R207X	WT VNAM	Tpp1R207X/R207X VNAM
	18.2416	12.6508	14.1924	14.8993
	18.1845	14.5042	13.2605	12.8023
	19.4378	13.6077	16.0408	12.3756
	13.2337	13.4289	16.5921	13.0653
	16.4373		13.9913	15.3416
			15.0981	14.4971
			16.9717	12.0891
			13.1994
	Two-way ANOVA	Ordinary
	Alpha	0.05
	Source of Variation	% of total variation	P value	P value summary	Significant?
	Interaction	7.316	0.1151	ns	No
	Row Factor	6.88	0.1258	ns	No
	Column Factor	35.51	0.0017	**	Yes
	ANOVA table	SS (Type III)	DF	MS	F (DFn, DFd)	P value
	Interaction	6.88	1	6.88	F (1, 20) = 2.714	P=0.1151
	Row Factor	6.47	1	6.47	F (1, 20) = 2.552	P=0.1258
	Column Factor	33.39	1	33.39	F (1, 20) = 13.17	P=0.0017
	Residual	50.7	20	2.535
	Bonferroni's multiple comparisons test	Predicted (LS) Mean diff.	95.00% CI of diff.	Below threshold?	Summary	Adjusted P Value
	Natural:Wt vs. Natural:Tpp1R207X/R207X	3.559	0.4329 to 6.685	Yes	*	0.0199
	Natural:Wt vs. VNAM:Wt	2.189	-0.4681 to 4.845	No	ns	0.1538
	Natural:Wt vs. VNAM:Tpp1R207X/R207X	3.526	0.7967 to 6.254	Yes	**	0.007
	Natural:Tpp1R207X/R207X vs. VNAM:Wt	-1.37	-4.224 to 1.483	No	ns	>0.9999
	Natural:Tpp1R207X/R207X vs. VNAM:Tpp1R207X/R207X	-0.03359	-2.955 to 2.887	No	ns	>0.9999
	VNAM:Wt vs. VNAM:Tpp1R207X/R207X	1.337	-1.075 to 3.749	No	ns	0.7223
	Tunica muscularis thickness
	WT	Tpp1R207X/R207X	WT VNAM	Tpp1R207X/R207X VNAM
	41.5526	26.4182	33.7435	37.0659
	42.6343	32.2184	31.3126	29.0398
	45.1973	33.9551	38.4082	26.6538
	33.5675	33.8415	41.0367	33.164
	37.3364		33.7515	33.2757
			35.8488	34.9269
			40.2162	27.9623
			31.9057
	Two-way ANOVA	Ordinary
	Alpha	0.05
	Source of Variation	% of total variation	P value	P value summary	Significant?
	Interaction	4.785	0.2025	ns	No
	Row Factor	4.283	0.2269	ns	No
	Column Factor	38.65	0.0013	**	Yes
	ANOVA table	SS (Type III)	DF	MS	F (DFn, DFd)	P value
	Interaction	26.95	1	26.95	F (1, 20) = 1.736	P=0.2025
	Row Factor	24.12	1	24.12	F (1, 20) = 1.554	P=0.2269
	Column Factor	217.7	1	217.7	F (1, 20) = 14.02	P=0.0013
	Residual	310.4	20	15.52
	Bonferroni's multiple comparisons test	Predicted (LS) Mean diff.	95.00% CI of diff.	Below threshold?	Summary	Adjusted P Value
	Natural:Wt vs. Natural:Tpp1R207X/R207X	8.449	0.7136 to 16.19	Yes	*	0.0272
	Natural:Wt vs. VNAM:Wt	4.28	-2.294 to 10.85	No	ns	0.4271
	Natural:Wt vs. VNAM:Tpp1R207X/R207X	8.331	1.578 to 15.08	Yes	*	0.0105
	Natural:Tpp1R207X/R207X vs. VNAM:Wt	-4.17	-11.23 to 2.892	No	ns	0.596
	Natural:Tpp1R207X/R207X vs. VNAM:Tpp1R207X/R207X	-0.1186	-7.347 to 7.109	No	ns	>0.9999
	VNAM:Wt vs. VNAM:Tpp1R207X/R207X	4.051	-1.917 to 10.02	No	ns	0.3649

## Sheet: Figure 4
FIGURE No.	DESCRIPTION
FIGURE 4	HUC/D
	Duodenum
	WT	Tpp1R207X/R207X	WT VNAM	Tpp1R207X/R207X VNAM
	194.3	112.663	90.7	98.6982
	227.5	133.491	105.1	95.3846
	196.4	113.609	108.2	96.0947
	181.3	161.183	82.8	26.9823
	220.4		71.7	132.544
	240.9
	Two-way ANOVA	Ordinary
	Alpha	0.05
	Source of Variation	% of total variation	P value	P value summary	Significant?
	Interaction	11.59	0.0046	**	Yes
	Row Factor	12.66	0.0034	**	Yes
	Column Factor	47.82	<0.0001	****	Yes
	ANOVA table	SS (Type III)	DF	MS	F (DFn, DFd)	P value
	Interaction	7476	1	7476	F (1, 16) = 10.84	P=0.0046
	Row Factor	8164	1	8164	F (1, 16) = 11.84	P=0.0034
	Column Factor	30851	1	30851	F (1, 16) = 44.74	P<0.0001
	Residual	11033	16	689.6
	Bonferroni's multiple comparisons test	Predicted (LS) Mean diff.	95.00% CI of diff.	Below threshold?	Summary	Adjusted P Value
	Natural:Wt vs. Natural:Tpp1R207X/R207X	118.4	70.60 to 166.3	Yes	****	<0.0001
	Natural:Wt vs. VNAM:Wt	79.9	28.90 to 130.9	Yes	**	0.0014
	Natural:Wt vs. VNAM:Tpp1R207X/R207X	120.2	72.36 to 168.0	Yes	****	<0.0001
	Natural:Tpp1R207X/R207X vs. VNAM:Wt	-38.54	-91.53 to 14.46	No	ns	0.2633
	Natural:Tpp1R207X/R207X vs. VNAM:Tpp1R207X/R207X	1.759	-48.20 to 51.72	No	ns	>0.9999
	VNAM:Wt vs. VNAM:Tpp1R207X/R207X	40.3	-12.70 to 93.29	No	ns	0.2167
	Ileum
	WT	Tpp1R207X/R207X	WT VNAM	Tpp1R207X/R207X VNAM
	329	219.882	98	137.515
	305.6	222.722	77.6	192.899
	334.9	283.314	159.5	174.438
	337.3	216.095	127.3	151.479
	299.4	235.266	101.1	158.58
	307	234.793	121.2	208.521
	Two-way ANOVA	Ordinary
	Alpha	0.05
	Source of Variation	% of total variation	P value	P value summary	Significant?
	Interaction	19.4	<0.0001	****	Yes
	Row Factor	0.7252	0.1922	ns	No
	Column Factor	71.91	<0.0001	****	Yes
	ANOVA table	SS	DF	MS	F (DFn, DFd)	P value
	Interaction	29390	1	29390	F (1, 20) = 48.71	P<0.0001
	Row Factor	1099	1	1099	F (1, 20) = 1.821	P=0.1922
	Column Factor	108964	1	108964	F (1, 20) = 180.6	P<0.0001
	Residual	12067	20	603.3
	Bonferroni's multiple comparisons test	Mean diff.	95.00% CI of diff.	Below threshold?	Summary	Adjusted P Value
	Natural:Wt vs. Natural:Tpp1R207X/R207X	204.8	163.2 to 246.3	Yes	****	<0.0001
	Natural:Wt vs. VNAM:Wt	83.52	42.01 to 125.0	Yes	****	<0.0001
	Natural:Wt vs. VNAM:Tpp1R207X/R207X	148.3	106.8 to 189.8	Yes	****	<0.0001
	Natural:Tpp1R207X/R207X vs. VNAM:Wt	-121.2	-162.7 to -79.72	Yes	****	<0.0001
	Natural:Tpp1R207X/R207X vs. VNAM:Tpp1R207X/R207X	-56.46	-97.97 to -14.94	Yes	**	0.0044
	VNAM:Wt vs. VNAM:Tpp1R207X/R207X	64.77	23.26 to 106.3	Yes	**	0.0011
	Colon
	WT	Tpp1R207X/R207X	WT VNAM	Tpp1R207X/R207X VNAM
	376.1	326.627	288.5	252.781
	609.9	292.071	311	270.296
	557.9	347.692	315.7	203.55
	639.5	424.852	202.4	316.923
	671.5	328.521	314.8	265.799
	498.5	263.905	379.4	228.639
	Two-way ANOVA	Ordinary
	Alpha	0.05
	Source of Variation	% of total variation	P value	P value summary	Significant?
	Interaction	11.77	0.0045	**	Yes
	Row Factor	26.47	0.0001	***	Yes
	Column Factor	38.7	<0.0001	****	Yes
	ANOVA table	SS	DF	MS	F (DFn, DFd)	P value
	Interaction	50043	1	50043	F (1, 20) = 10.21	P=0.0045
	Row Factor	112551	1	112551	F (1, 20) = 22.97	P=0.0001
	Column Factor	164553	1	164553	F (1, 20) = 33.58	P<0.0001
	Residual	98016	20	4901
	Bonferroni's multiple comparisons test	Mean diff.	95.00% CI of diff.	Below threshold?	Summary	Adjusted P Value
	Natural:Wt vs. Natural:Tpp1R207X/R207X	256.9	138.6 to 375.2	Yes	****	<0.0001
	Natural:Wt vs. VNAM:Wt	228.3	110.0 to 346.6	Yes	****	<0.0001
	Natural:Wt vs. VNAM:Tpp1R207X/R207X	302.6	184.3 to 420.9	Yes	****	<0.0001
	Natural:Tpp1R207X/R207X vs. VNAM:Wt	-28.64	-147.0 to 89.66	No	ns	>0.9999
	Natural:Tpp1R207X/R207X vs. VNAM:Tpp1R207X/R207X	45.64	-72.67 to 163.9	No	ns	>0.9999
	VNAM:Wt vs. VNAM:Tpp1R207X/R207X	74.28	-44.03 to 192.6	No	ns	0.486

## Sheet: Figure 5
FIGURE No.	DESCRIPTION
FIGURE 5	S100B
	Duodenum
	WT	Tpp1R207X/R207X	WT VNAM	Tpp1R207X/R207X VNAM
	134.4	107.929	151.7	136.095
	152.9	137.278	129.2	133.018
	156.7	128.284	160.7	132.308
	169.2	189.822	136.1	122.84
	159.5		136.1	133.964
	160		136.8
	Two-way ANOVA	Ordinary
	Alpha	0.05
	Source of Variation	% of total variation	P value	P value summary	Significant?
	Interaction	0.3834	0.7735	ns	No
	Row Factor	11.59	0.1263	ns	No
	Column Factor	9.901	0.1556	ns	No
	ANOVA table	SS (Type III)	DF	MS	F (DFn, DFd)	P value
	Interaction	25.85	1	25.85	F (1, 17) = 0.08551	P=0.7735
	Row Factor	781.6	1	781.6	F (1, 17) = 2.585	P=0.1263
	Column Factor	667.5	1	667.5	F (1, 17) = 2.208	P=0.1556
	Residual	5139	17	302.3
	Bonferroni's multiple comparisons test	Predicted (LS) Mean diff.	95.00% CI of diff.	Below threshold?	Summary	Adjusted P Value
	Natural:Wt vs. Natural:Tpp1R207X/R207X	13.68	-16.27 to 43.64	No	ns	>0.9999
	Natural:Wt vs. VNAM:Wt	14.62	-18.87 to 48.11	No	ns	>0.9999
	Natural:Wt vs. VNAM:Tpp1R207X/R207X	23.81	-7.612 to 55.22	No	ns	0.2229
	Natural:Tpp1R207X/R207X vs. VNAM:Wt	0.9383	-32.55 to 34.43	No	ns	>0.9999
	Natural:Tpp1R207X/R207X vs. VNAM:Tpp1R207X/R207X	10.12	-21.29 to 41.54	No	ns	>0.9999
	VNAM:Wt vs. VNAM:Tpp1R207X/R207X	9.183	-25.62 to 43.99	No	ns	>0.9999
	Ileum
	WT	Tpp1R207X/R207X	WT VNAM	Tpp1R207X/R207X VNAM
	220.6	173.018	201.7	195.03
	225.3	186.272	206.4	203.787
	213.7	263.195	195	166.627
	228.9	242.13	197.4	204.024
	263.2	255.621	173.5	173.018
	247.1	243.314		226.746
	Two-way ANOVA	Ordinary
	Alpha	0.05
	Source of Variation	% of total variation	P value	P value summary	Significant?
	Interaction	0.262	0.7804	ns	No
	Row Factor	0.2495	0.7856	ns	No
	Column Factor	37.05	0.0033	**	Yes
	ANOVA table	SS (Type III)	DF	MS	F (DFn, DFd)	P value
	Interaction	50.52	1	50.52	F (1, 19) = 0.07994	P=0.7804
	Row Factor	48.11	1	48.11	F (1, 19) = 0.07613	P=0.7856
	Column Factor	7145	1	7145	F (1, 19) = 11.31	P=0.0033
	Residual	12007	19	632
	Bonferroni's multiple comparisons test	Predicted (LS) Mean diff.	95.00% CI of diff.	Below threshold?	Summary	Adjusted P Value
	Natural:Wt vs. Natural:Tpp1R207X/R207X	38.33	-6.479 to 83.15	No	ns	0.1255
	Natural:Wt vs. VNAM:Wt	5.875	-36.85 to 48.60	No	ns	>0.9999
	Natural:Wt vs. VNAM:Tpp1R207X/R207X	38.26	-4.466 to 80.99	No	ns	0.0976
	Natural:Tpp1R207X/R207X vs. VNAM:Wt	-32.46	-77.27 to 12.35	No	ns	0.2775
	Natural:Tpp1R207X/R207X vs. VNAM:Tpp1R207X/R207X	-0.07182	-44.88 to 44.74	No	ns	>0.9999
	VNAM:Wt vs. VNAM:Tpp1R207X/R207X	32.39	-10.34 to 75.11	No	ns	0.2274
	Colon
	WT	Tpp1R207X/R207X	WT VNAM	Tpp1R207X/R207X VNAM
	329.2	274.793	307	281.183
	283.1	250.651	283.6	254.438
	329	309.586	295.6	279.053
	363.6	389.349	290.9	319.053
	371.6	378.698	274.3	272.189
		240.237	332.8	280.473
	Two-way ANOVA	Ordinary
	Alpha	0.05
	Source of Variation	% of total variation	P value	P value summary	Significant?
	Interaction	0.5182	0.7264	ns	No
	Row Factor	7.357	0.1967	ns	No
	Column Factor	15.34	0.0684	ns	No
	ANOVA table	SS (Type III)	DF	MS	F (DFn, DFd)	P value
	Interaction	198.2	1	198.2	F (1, 19) = 0.1261	P=0.7264
	Row Factor	2814	1	2814	F (1, 19) = 1.790	P=0.1967
	Column Factor	5867	1	5867	F (1, 19) = 3.732	P=0.0684
	Residual	29869	19	1572
	Bonferroni's multiple comparisons test	Predicted (LS) Mean diff.	95.00% CI of diff.	Below threshold?	Summary	Adjusted P Value
	Natural:Wt vs. Natural:Tpp1R207X/R207X	37.93	-32.75 to 108.6	No	ns	0.7837
	Natural:Wt vs. VNAM:Wt	28.08	-42.60 to 98.76	No	ns	>0.9999
	Natural:Wt vs. VNAM:Tpp1R207X/R207X	54.23	-16.44 to 124.9	No	ns	0.215
	Natural:Tpp1R207X/R207X vs. VNAM:Wt	-9.852	-77.24 to 57.54	No	ns	>0.9999
	Natural:Tpp1R207X/R207X vs. VNAM:Tpp1R207X/R207X	16.3	-51.09 to 83.69	No	ns	>0.9999
	VNAM:Wt vs. VNAM:Tpp1R207X/R207X	26.15	-41.24 to 93.54	No	ns	>0.9999

## Sheet: Figure 6
FIGURE No.	DESCRIPTION
FIGURE 6	CNS
	GFAP S1BF
	WT	Tpp1R207X/R207X	WT VNAM	Tpp1R207X/R207X VNAM
	1.64239	20.0902	1.46373	9.83678
	2.97188	14.7129	2.64212	17.3022
	0.557308	11.4852	1.61545	19.1764
	0.747471	10.1512	2.5311	15.2062
	0.581328	10.4883	1.58713	10.6165
	0.48508	25.8685	1.20718	12.1127
	Two-way ANOVA	Ordinary
	Alpha	0.05
	Source of Variation	% of total variation	P value	P value summary	Significant?
	Interaction	0.4949	0.4973	ns	No
	Row Factor	0.06261	0.8083	ns	No
	Column Factor	78.73	<0.0001	****	Yes
	ANOVA table	SS	DF	MS	F (DFn, DFd)	P value
	Interaction	6.622	1	6.622	F (1, 20) = 0.4779	P=0.4973
	Row Factor	0.8379	1	0.8379	F (1, 20) = 0.06047	P=0.8083
	Column Factor	1054	1	1054	F (1, 20) = 76.03	P<0.0001
	Residual	277.1	20	13.86
	Bonferroni's multiple comparisons test	Mean diff.	95.00% CI of diff.	Below threshold?	Summary	Adjusted P Value
	Natural:Wt vs. Natural:Tpp1R207X/R207X	-14.3	-20.59 to -8.011	Yes	****	<0.0001
	Natural:Wt vs. VNAM:Wt	-0.6769	-6.968 to 5.614	No	ns	>0.9999
	Natural:Wt vs. VNAM:Tpp1R207X/R207X	-12.88	-19.17 to -6.587	Yes	****	<0.0001
	Natural:Tpp1R207X/R207X vs. VNAM:Wt	13.62	7.334 to 19.92	Yes	****	<0.0001
	Natural:Tpp1R207X/R207X vs. VNAM:Tpp1R207X/R207X	1.424	-4.867 to 7.715	No	ns	>0.9999
	VNAM:Wt vs. VNAM:Tpp1R207X/R207X	-12.2	-18.49 to -5.910	Yes	****	<0.0001
	GFAP VPL/VPM
	WT	Tpp1R207X/R207X	WT VNAM	Tpp1R207X/R207X VNAM
	0.432	23.4931	0.444602	50.2047
	0.798716	32.933	0.565691	41.9855
	0.365678	32.2486	0.44276	31.9982
	1.24366	16.9005	0.286095	32.4726
	0.322704	34.9546	0.067764	40.0618
	0.259421	35.9	0.887538	45.5714
	Two-way ANOVA	Ordinary
	Alpha	0.05
	Source of Variation	% of total variation	P value	P value summary	Significant?
	Interaction	2.31	0.017	*	Yes
	Row Factor	2.21	0.0192	*	Yes
	Column Factor	88.67	<0.0001	****	Yes
	ANOVA table	SS	DF	MS	F (DFn, DFd)	P value
	Interaction	184.8	1	184.8	F (1, 20) = 6.782	P=0.0170
	Row Factor	176.8	1	176.8	F (1, 20) = 6.489	P=0.0192
	Column Factor	7094	1	7094	F (1, 20) = 260.4	P<0.0001
	Residual	544.9	20	27.24
	Bonferroni's multiple comparisons test	Mean diff.	95.00% CI of diff.	Below threshold?	Summary	Adjusted P Value
	Natural:Wt vs. Natural:Tpp1R207X/R207X	-28.83	-37.66 to -20.01	Yes	****	<0.0001
	Natural:Wt vs. VNAM:Wt	0.1213	-8.700 to 8.942	No	ns	>0.9999
	Natural:Wt vs. VNAM:Tpp1R207X/R207X	-39.81	-48.63 to -30.99	Yes	****	<0.0001
	Natural:Tpp1R207X/R207X vs. VNAM:Wt	28.96	20.14 to 37.78	Yes	****	<0.0001
	Natural:Tpp1R207X/R207X vs. VNAM:Tpp1R207X/R207X	-10.98	-19.80 to -2.157	Yes	**	0.0097
	VNAM:Wt vs. VNAM:Tpp1R207X/R207X	-39.93	-48.75 to -31.11	Yes	****	<0.0001
	CD68 S1BF
	WT	Tpp1R207X/R207X	WT VNAM	Tpp1R207X/R207X VNAM
	0.2417	6.18862	0.088676	1.03167
	0.662229	3.23981	0.041468	0.875273
	0.64976	6.44791	0.062768	0.857935
	0.18671	2.14738	0.041435	0.883544
	0.187851	2.65603	0.029413	0.825703
	0.248472	2.90515	0.015687	0.670375
	Two-way ANOVA	Ordinary
	Alpha	0.05
	Source of Variation	% of total variation	P value	P value summary	Significant?
	Interaction	15.1	0.002	**	Yes
	Row Factor	22.83	0.0003	***	Yes
	Column Factor	38.1	<0.0001	****	Yes
	ANOVA table	SS	DF	MS	F (DFn, DFd)	P value
	Interaction	11.4	1	11.4	F (1, 20) = 12.60	P=0.0020
	Row Factor	17.23	1	17.23	F (1, 20) = 19.04	P=0.0003
	Column Factor	28.76	1	28.76	F (1, 20) = 31.78	P<0.0001
	Residual	18.1	20	0.905
	Bonferroni's multiple comparisons test	Mean diff.	95.00% CI of diff.	Below threshold?	Summary	Adjusted P Value
	Natural:Wt vs. Natural:Tpp1R207X/R207X	-3.568	-5.176 to -1.960	Yes	****	<0.0001
	Natural:Wt vs. VNAM:Wt	0.3162	-1.292 to 1.924	No	ns	>0.9999
	Natural:Wt vs. VNAM:Tpp1R207X/R207X	-0.4946	-2.102 to 1.113	No	ns	>0.9999
	Natural:Tpp1R207X/R207X vs. VNAM:Wt	3.884	2.277 to 5.492	Yes	****	<0.0001
	Natural:Tpp1R207X/R207X vs. VNAM:Tpp1R207X/R207X	3.073	1.466 to 4.681	Yes	***	0.0001
	VNAM:Wt vs. VNAM:Tpp1R207X/R207X	-0.8108	-2.419 to 0.7969	No	ns	0.9327
	CD68 VPL/VPM
	WT	Tpp1R207X/R207X	WT VNAM	Tpp1R207X/R207X VNAM
	0.205658	11.2259	0.088604	4.23372
	0.452743	9.33874	0.052436	3.2659
	0.159936	14.7809	0.057247	3.6252
	0.304519	8.59554	0.079958	3.9105
	0.227801	6.43241	0.031213	3.90107
	0.259457	10.6757	0.02256	2.93476
	Two-way ANOVA	Ordinary
	Alpha	0.05
	Source of Variation	% of total variation	P value	P value summary	Significant?
	Interaction	13.53	<0.0001	****	Yes
	Row Factor	15.42	<0.0001	****	Yes
	Column Factor	61.78	<0.0001	****	Yes
	ANOVA table	SS	DF	MS	F (DFn, DFd)	P value
	Interaction	59.85	1	59.85	F (1, 20) = 29.23	P<0.0001
	Row Factor	68.2	1	68.2	F (1, 20) = 33.30	P<0.0001
	Column Factor	273.2	1	273.2	F (1, 20) = 133.4	P<0.0001
	Residual	40.96	20	2.048
	Bonferroni's multiple comparisons test	Mean diff.	95.00% CI of diff.	Below threshold?	Summary	Adjusted P Value
	Natural:Wt vs. Natural:Tpp1R207X/R207X	-9.907	-12.32 to -7.488	Yes	****	<0.0001
	Natural:Wt vs. VNAM:Wt	0.213	-2.205 to 2.631	No	ns	>0.9999
	Natural:Wt vs. VNAM:Tpp1R207X/R207X	-3.377	-5.795 to -0.9584	Yes	**	0.0034
	Natural:Tpp1R207X/R207X vs. VNAM:Wt	10.12	7.701 to 12.54	Yes	****	<0.0001
	Natural:Tpp1R207X/R207X vs. VNAM:Tpp1R207X/R207X	6.53	4.111 to 8.948	Yes	****	<0.0001
	VNAM:Wt vs. VNAM:Tpp1R207X/R207X	-3.59	-6.008 to -1.171	Yes	**	0.0019
	SCMAS S1BF
	WT	Tpp1R207X/R207X	WT VNAM	Tpp1R207X/R207X VNAM
	0.000282303	9.61159	0.259962	6.45467
	0.001293	7.72798	1.62386	5.91801
	0	4.67497	0.018252	21.5277
	0.00121151	9.18169	0.03475	9.04537
	0.000168968	8.62921	0.771724	7.14311
	0.00247722	3.0911	0.263997	16.2904
	Two-way ANOVA	Ordinary
	Alpha	0.05
	Source of Variation	% of total variation	P value	P value summary	Significant?
	Interaction	2.307	0.2424	ns	No
	Row Factor	3.836	0.136	ns	No
	Column Factor	62.07	<0.0001	****	Yes
	ANOVA table	SS	DF	MS	F (DFn, DFd)	P value
	Interaction	17.5	1	17.5	F (1, 20) = 1.451	P=0.2424
	Row Factor	29.11	1	29.11	F (1, 20) = 2.414	P=0.1360
	Column Factor	471	1	471	F (1, 20) = 39.05	P<0.0001
	Residual	241.2	20	12.06
	Bonferroni's multiple comparisons test	Mean diff.	95.00% CI of diff.	Below threshold?	Summary	Adjusted P Value
	Natural:Wt vs. Natural:Tpp1R207X/R207X	-7.152	-13.02 to -1.283	Yes	*	0.0116
	Natural:Wt vs. VNAM:Wt	-0.4945	-6.363 to 5.374	No	ns	>0.9999
	Natural:Wt vs. VNAM:Tpp1R207X/R207X	-11.06	-16.93 to -5.194	Yes	***	0.0001
	Natural:Tpp1R207X/R207X vs. VNAM:Wt	6.657	0.7886 to 12.53	Yes	*	0.0205
	Natural:Tpp1R207X/R207X vs. VNAM:Tpp1R207X/R207X	-3.91	-9.779 to 1.958	No	ns	0.3917
	VNAM:Wt vs. VNAM:Tpp1R207X/R207X	-10.57	-16.44 to -4.699	Yes	***	0.0002
	SCMAS VPL/VPM
	WT	Tpp1R207X/R207X	WT VNAM	Tpp1R207X/R207X VNAM
	0.00108534	13.4946	0.35229	9.63879
	0	10.3686	4.66071	8.69396
	0	7.66895	0.047294	30.5301
	0.000285824	9.44311	0.031503	12.8306
	0	12.0263	8.64635	13.0809
	0	4.30893	9.64665	23.8005
	Two-way ANOVA	Ordinary
	Alpha	0.05
	Source of Variation	% of total variation	P value	P value summary	Significant?
	Interaction	0.9161	0.4886	ns	No
	Row Factor	11.98	0.019	*	Yes
	Column Factor	50.3	<0.0001	****	Yes
	ANOVA table	SS	DF	MS	F (DFn, DFd)	P value
	Interaction	13.32	1	13.32	F (1, 20) = 0.4978	P=0.4886
	Row Factor	174.1	1	174.1	F (1, 20) = 6.508	P=0.0190
	Column Factor	731.5	1	731.5	F (1, 20) = 27.34	P<0.0001
	Residual	535.2	20	26.76
	Bonferroni's multiple comparisons test	Mean diff.	95.00% CI of diff.	Below threshold?	Summary	Adjusted P Value
	Natural:Wt vs. Natural:Tpp1R207X/R207X	-9.552	-18.29 to -0.8094	Yes	*	0.0271
	Natural:Wt vs. VNAM:Wt	-3.897	-12.64 to 4.845	No	ns	>0.9999
	Natural:Wt vs. VNAM:Tpp1R207X/R207X	-16.43	-25.17 to -7.687	Yes	***	0.0001
	Natural:Tpp1R207X/R207X vs. VNAM:Wt	5.654	-3.088 to 14.40	No	ns	0.4373
	Natural:Tpp1R207X/R207X vs. VNAM:Tpp1R207X/R207X	-6.877	-15.62 to 1.865	No	ns	0.193
	VNAM:Wt vs. VNAM:Tpp1R207X/R207X	-12.53	-21.27 to -3.790	Yes	**	0.0027
